# Supplementary material for: A Retrospective Analysis of Admission Trends and Outcomes in a Wildlife Rescue and Rehabilitation Center in Costa Rica
Source: Animals (Basel). 2023 Dec 22;14(1):51. doi: 10.3390/ani14010051 (PMC10777951; doi:10.3390/ani14010051)
Supplement: Supplementary file 1 [file animals-14-00051-s001.zip]

Archive with 1 entries (1 files):
- animals-2670612-supplementary.xlsx
